# Supplementary material for: Development of a PacBio Long-Read Sequencing Assay for High Throughput Detection of Fungicide Resistance in Zymoseptoria tritici
Source: Front Microbiol. 2021 Jun 18;12:692845. doi: 10.3389/fmicb.2021.692845 (PMC8256687; doi:10.3389/fmicb.2021.692845)
Supplement: Supplementary Table 1 — Indexing tags with heel sequences. [file Table_1.XLSX]

## Sheet: Sheet1
Supplementary Table S1. Forward and reverse indexing tags with heel sequences.
Forward tags (5ʹ- to 3ʹ)			Reverse tags (5ʹ- to 3ʹ)		Tags used in present study
Hiplex_tag_1	CAACACGATCctctctatgggcagtc		Hiplex_tag_1	CAACACGCTGctcgtgtctccgact	x
Hiplex_tag_4	CAACATAGTCctctctatgggcagtc		Hiplex_tag_4	CAACATGTCGctcgtgtctccgact	x
Hiplex_tag_5	CAACATGACTctctctatgggcagtc		Hiplex_tag_5	CAACGCAGCActcgtgtctccgact	x
Hiplex_tag_6	CAACGATCAGctctctatgggcagtc		Hiplex_tag_6	CAACTAGCGCctcgtgtctccgact	x
Hiplex_tag_7	CAACGTGCTCctctctatgggcagtc		Hiplex_tag_7	CAACTATGCActcgtgtctccgact	x
Hiplex_tag_8	CAACTATAGCctctctatgggcagtc		Hiplex_tag_8	CAACTCACACctcgtgtctccgact	x
Hiplex_tag_9	CAACTATGTGctctctatgggcagtc		Hiplex_tag_9	CAACTCTGAGctcgtgtctccgact	x
Hiplex_tag_10	CAACTCAGAGctctctatgggcagtc		Hiplex_tag_10	CAACTGATCActcgtgtctccgact	x
Hiplex_tag_11	CAACTCTCACctctctatgggcagtc		Hiplex_tag_11	CAACTGTATGctcgtgtctccgact	x
Hiplex_tag_12	CAACTGCTACctctctatgggcagtc		Hiplex_tag_12	CAAGACATAGctcgtgtctccgact	x
Hiplex_tag_13	CAAGACAGTGctctctatgggcagtc		Hiplex_tag_13	CAAGACTATGctcgtgtctccgact	x
Hiplex_tag_14	CAAGACATCTctctctatgggcagtc		Hiplex_tag_14	CAAGAGCTCActcgtgtctccgact	x
Hiplex_tag_15	CAAGAGACGCctctctatgggcagtc		Hiplex_tag_15	CAAGATACACctcgtgtctccgact	x
Hiplex_tag_16	CAAGAGCTCGctctctatgggcagtc		Hiplex_tag_16	CAAGATGCTActcgtgtctccgact	x
Hiplex_tag_17	CAAGAGTATGctctctatgggcagtc		Hiplex_tag_17	CAAGCACGACctcgtgtctccgact	x
Hiplex_tag_18	CAAGATACAGctctctatgggcagtc		Hiplex_tag_18	CAAGCACTCGctcgtgtctccgact	x
Hiplex_tag_20	CAAGCACTATctctctatgggcagtc		Hiplex_tag_20	CAAGCTGACGctcgtgtctccgact	x
Hiplex_tag_21	CAAGCGATACctctctatgggcagtc		Hiplex_tag_21	CAAGTATCTCctcgtgtctccgact	x
Hiplex_tag_22	CAAGCTAGATctctctatgggcagtc		Hiplex_tag_22	CAAGTCAGTCctcgtgtctccgact	x
Hiplex_tag_23	CAAGCTCACTctctctatgggcagtc		Hiplex_tag_23	CAAGTCGTGCctcgtgtctccgact	x
Hiplex_tag_24	CAAGTATCTCctctctatgggcagtc		Hiplex_tag_24	CAAGTGAGCGctcgtgtctccgact	x
Hiplex_tag_25	CAAGTGCAGTctctctatgggcagtc		Hiplex_tag_25	CAAGTGTCAGctcgtgtctccgact	x
Hiplex_tag_26	CAAGTGTGATctctctatgggcagtc		Hiplex_tag_26	CAATACAGTGctcgtgtctccgact	x
Hiplex_tag_28	CAATAGTCTCctctctatgggcagtc		Hiplex_tag_28	CAATAGCGAGctcgtgtctccgact	x
Hiplex_tag_29	CAATAGTGAGctctctatgggcagtc		Hiplex_tag_29	CAATCACTGActcgtgtctccgact	x
Hiplex_tag_30	CAATATGTCGctctctatgggcagtc		Hiplex_tag_30	CAATCAGCTActcgtgtctccgact	x
Hiplex_tag_31	CAATCGACAGctctctatgggcagtc		Hiplex_tag_31	CAATCATACGctcgtgtctccgact	x
Hiplex_tag_32	CAATCGCTCTctctctatgggcagtc		Hiplex_tag_32	CAATCGTCGCctcgtgtctccgact	x
Hiplex_tag_33	CAATCTACGCctctctatgggcagtc		Hiplex_tag_33	CAATGAGACActcgtgtctccgact	x
Hiplex_tag_34	CAATCTCGTGctctctatgggcagtc		Hiplex_tag_34	CAATGTACTGctcgtgtctccgact	x
Hiplex_tag_35	CAATCTCTACctctctatgggcagtc		Hiplex_tag_35	CAATGTCACGctcgtgtctccgact	x
Hiplex_tag_36	CAATGATACGctctctatgggcagtc		Hiplex_tag_36	CACACATGTActcgtgtctccgact	x
Hiplex_tag_37	CAATGCGTCTctctctatgggcagtc		Hiplex_tag_37	CACAGAGTACctcgtgtctccgact	x
Hiplex_tag_38	CAATGTACTGctctctatgggcagtc		Hiplex_tag_38	CACAGTCGAGctcgtgtctccgact	x
Hiplex_tag_39	CAATGTCGCTctctctatgggcagtc		Hiplex_tag_39	CACAGTGTGActcgtgtctccgact	x
Hiplex_tag_40	CACACAGTATctctctatgggcagtc		Hiplex_tag_40	CACATCTACActcgtgtctccgact	x
Hiplex_tag_41	CACACGTCACctctctatgggcagtc		Hiplex_tag_41	CACGACTGTCctcgtgtctccgact	x
Hiplex_tag_42	CACACTATCGctctctatgggcagtc		Hiplex_tag_42	CACGATACTGctcgtgtctccgact	x
Hiplex_tag_44	CACAGATACTctctctatgggcagtc		Hiplex_tag_44	CACGCTATACctcgtgtctccgact	x
Hiplex_tag_45	CACAGCGTAGctctctatgggcagtc		Hiplex_tag_45	CACGTACATCctcgtgtctccgact	x
Hiplex_tag_46	CACAGTATGTctctctatgggcagtc		Hiplex_tag_46	CACGTAGCTGctcgtgtctccgact	x
Hiplex_tag_47	CACATGTAGTctctctatgggcagtc		Hiplex_tag_47	CACGTCACAGctcgtgtctccgact	x
Hiplex_tag_48	CACGACTGATctctctatgggcagtc		Hiplex_tag_48	CACGTCATGActcgtgtctccgact	x
Hiplex_tag_49	CACGAGCACTctctctatgggcagtc		Hiplex_tag_49	CACGTGTGTGctcgtgtctccgact	x
Hiplex_tag_50	CACGAGTGTCctctctatgggcagtc		Hiplex_tag_50	CACTAGATACctcgtgtctccgact	x
Hiplex_tag_51	CACGATAGACctctctatgggcagtc		Hiplex_tag_51	CACTAGTCTGctcgtgtctccgact	x
Hiplex_tag_52	CACGCATCGTctctctatgggcagtc		Hiplex_tag_52	CACTATCTCActcgtgtctccgact	x
Hiplex_tag_53	CACGTAGCATctctctatgggcagtc		Hiplex_tag_53	CACTCGACTCctcgtgtctccgact
Hiplex_tag_54	CACGTATATGctctctatgggcagtc		Hiplex_tag_54	CACTCGAGCActcgtgtctccgact	x
Hiplex_tag_55	CACGTGTCAGctctctatgggcagtc		Hiplex_tag_55	CACTCTCGTCctcgtgtctccgact	x
Hiplex_tag_56	CACTACATCGctctctatgggcagtc		Hiplex_tag_56	CACTGACAGActcgtgtctccgact	x
Hiplex_tag_57	CACTACGCTCctctctatgggcagtc		Hiplex_tag_57	CACTGCTCTActcgtgtctccgact	x
Hiplex_tag_58	CACTAGACTGctctctatgggcagtc		Hiplex_tag_58	CACTGTACACctcgtgtctccgact	x
Hiplex_tag_60	CACTCGAGTCctctctatgggcagtc		Hiplex_tag_60	CAGACTCTCActcgtgtctccgact	x
Hiplex_tag_61	CACTCTCTGTctctctatgggcagtc		Hiplex_tag_61	CAGATAGTCGctcgtgtctccgact	x
Hiplex_tag_63	CACTGTATAGctctctatgggcagtc		Hiplex_tag_63	CAGCTAGACActcgtgtctccgact
Hiplex_tag_65	CAGACTAGCTctctctatgggcagtc		Hiplex_tag_65	CAGTAGATCActcgtgtctccgact	x
Hiplex_tag_66	CAGAGTAGAGctctctatgggcagtc		Hiplex_tag_66	CAGTAGTGCGctcgtgtctccgact	x
Hiplex_tag_67	CAGCGTCTATctctctatgggcagtc		Hiplex_tag_67	CAGTCACACActcgtgtctccgact	x
Hiplex_tag_68	CAGCTATACGctctctatgggcagtc		Hiplex_tag_68	CAGTCACGTGctcgtgtctccgact	x
Hiplex_tag_69	CAGTACAGATctctctatgggcagtc		Hiplex_tag_69	CAGTCGCTACctcgtgtctccgact	x
Hiplex_tag_70	CAGTACTCACctctctatgggcagtc		Hiplex_tag_70	CAGTCTGAGActcgtgtctccgact	x
Hiplex_tag_71	CAGTAGCGTCctctctatgggcagtc		Hiplex_tag_71	CAGTGACTCGctcgtgtctccgact	x
Hiplex_tag_72	CAGTATCGCGctctctatgggcagtc		Hiplex_tag_72	CAGTGTCGACctcgtgtctccgact	x
Hiplex_tag_73	CAGTCAGTCTctctctatgggcagtc		Hiplex_tag_73	CAGTGTGTCActcgtgtctccgact	x
Hiplex_tag_74	CAGTCGCTAGctctctatgggcagtc		Hiplex_tag_74	CATACATCACctcgtgtctccgact	x
Hiplex_tag_75	CAGTCGTGTGctctctatgggcagtc		Hiplex_tag_75	CATACGATGCctcgtgtctccgact	x
Hiplex_tag_76	CAGTGTAGTCctctctatgggcagtc		Hiplex_tag_76	CATACTCATGctcgtgtctccgact
Hiplex_tag_77	CAGTGTGTACctctctatgggcagtc		Hiplex_tag_77	CATACTGCAGctcgtgtctccgact	x
Hiplex_tag_78	CATACATGAGctctctatgggcagtc		Hiplex_tag_78	CATAGCACAGctcgtgtctccgact	x
Hiplex_tag_79	CATACTGATCctctctatgggcagtc		Hiplex_tag_79	CATAGCATGActcgtgtctccgact	x
Hiplex_tag_80	CATAGAGCACctctctatgggcagtc		Hiplex_tag_80	CATAGTGATCctcgtgtctccgact	x
Hiplex_tag_81	CATAGCTATCctctctatgggcagtc		Hiplex_tag_81	CATATACAGCctcgtgtctccgact	x
Hiplex_tag_82	CATAGTCATGctctctatgggcagtc		Hiplex_tag_82	CATATAGCTCctcgtgtctccgact	x
Hiplex_tag_83	CATATAGCTGctctctatgggcagtc		Hiplex_tag_83	CATATATGCGctcgtgtctccgact	x
Hiplex_tag_84	CATATATCGCctctctatgggcagtc		Hiplex_tag_84	CATATCTCTGctcgtgtctccgact	x
Hiplex_tag_85	CATATCACTCctctctatgggcagtc		Hiplex_tag_85	CATATCTGACctcgtgtctccgact	x
Hiplex_tag_86	CATATCTCAGctctctatgggcagtc		Hiplex_tag_86	CATATGACACctcgtgtctccgact	x
Hiplex_tag_87	CATATCTGCTctctctatgggcagtc		Hiplex_tag_87	CATATGAGTGctcgtgtctccgact	x
Hiplex_tag_88	CATATGCTAGctctctatgggcagtc		Hiplex_tag_88	CATATGCGCActcgtgtctccgact	x
Hiplex_tag_89	CATATGTGTGctctctatgggcagtc		Hiplex_tag_89	CATCAGCACGctcgtgtctccgact	x
Hiplex_tag_90	CATCACTAGCctctctatgggcagtc		Hiplex_tag_90	CATCAGTATCctcgtgtctccgact	x
Hiplex_tag_91	CATCACTCATctctctatgggcagtc		Hiplex_tag_91	CATCATACTCctcgtgtctccgact	x
Hiplex_tag_92	CATCATAGAGctctctatgggcagtc		Hiplex_tag_92	CATCATAGAGctcgtgtctccgact	x
Hiplex_tag_93	CATCATCAGTctctctatgggcagtc		Hiplex_tag_93	CATCATCGCActcgtgtctccgact	x
Hiplex_tag_94	CATCATCTCGctctctatgggcagtc		Hiplex_tag_94	CATCATGCGActcgtgtctccgact	x
Hiplex_tag_95	CATCGCACTGctctctatgggcagtc		Hiplex_tag_95	CATCATGTACctcgtgtctccgact	x
Hiplex_tag_96	CATCGCAGATctctctatgggcagtc		Hiplex_tag_96	CATCGATGAGctcgtgtctccgact	x
Hiplex_tag_97	CATCTAGATCctctctatgggcagtc		Hiplex_tag_97	CATCGCAGACctcgtgtctccgact
Hiplex_tag_98	CATCTATGACctctctatgggcagtc		Hiplex_tag_98	CATCGTATGCctcgtgtctccgact	x
Hiplex_tag_99	CATCTCTATGctctctatgggcagtc		Hiplex_tag_99	CATCTACATGctcgtgtctccgact	x
Hiplex_tag_100	CATCTGACACctctctatgggcagtc		Hiplex_tag_100	CATCTAGCAGctcgtgtctccgact	x
Hiplex_tag_101	CATCTGCGATctctctatgggcagtc		Hiplex_tag_101	CATCTATGTCctcgtgtctccgact	x
Hiplex_tag_104	CATGAGAGATctctctatgggcagtc		Hiplex_tag_104	CATGACTGAGctcgtgtctccgact	x
Hiplex_tag_105	CATGAGCTGTctctctatgggcagtc		Hiplex_tag_105	CATGAGATCGctcgtgtctccgact	x
Hiplex_tag_106	CATGAGTCACctctctatgggcagtc		Hiplex_tag_106	CATGAGTCACctcgtgtctccgact	x
Hiplex_tag_107	CATGATACTCctctctatgggcagtc		Hiplex_tag_107	CATGATCTAGctcgtgtctccgact	x
Hiplex_tag_108	CATGATCGTGctctctatgggcagtc		Hiplex_tag_108	CATGCAGTACctcgtgtctccgact	x
Hiplex_tag_109	CATGATCTACctctctatgggcagtc		Hiplex_tag_109	CATGCGTAGCctcgtgtctccgact	x
Hiplex_tag_112	CATGCTATGTctctctatgggcagtc		Hiplex_tag_112	CATGCTCACActcgtgtctccgact	x
Hiplex_tag_113	CATGCTGACGctctctatgggcagtc		Hiplex_tag_113	CATGTCATACctcgtgtctccgact
Hiplex_tag_114	CATGTCACATctctctatgggcagtc		Hiplex_tag_114	CATGTCTATCctcgtgtctccgact
Hiplex_tag_116	CATGTCTGTCctctctatgggcagtc		Hiplex_tag_116	CATGTGCAGActcgtgtctccgact
Hiplex_tag_117	CATGTGATCTctctctatgggcagtc		Hiplex_tag_117	CATGTGCGTCctcgtgtctccgact
