# Supplementary material for: Development of a PacBio Long-Read Sequencing Assay for High Throughput Detection of Fungicide Resistance in Zymoseptoria tritici
Source: Front Microbiol. 2021 Jun 18;12:692845. doi: 10.3389/fmicb.2021.692845 (PMC8256687; doi:10.3389/fmicb.2021.692845)
Supplement: Supplementary Table 2 — Summary of SNP markers in housekeeping genes. [file Table_2.XLSX]

## Sheet: Sheet1
Supplementary Table S2. Summary of SNP markers in housekeeping genes.
				Number of polymorphic SNP markers/location
Housekeeping gene		Amplicon length (bp)	Number of SNP markers	Meth (N=29)	Cork (N=36)	Knockbeg (N=31)
act	Actin	589	25	19	21	24
BTUB	Beta-tubulin-like gene	647	22	17	22	19
cal	Calmodulin	608	7	7	7	4
cyp	Cyclophilin	644	11	10	9	9
EF1	Elongation factor 1-alpha	661	8	7	6	5
GAPDH	GAPDH	714	18	15	18	15
hsp80-1	Heat stress protein 80-1	667	3	2	3	3
PKC	Protein kinase C	750	6	4	5	5
TFC1	Transcr. factor class C	660	5	5	3	5
		Sum:	105	86	94	89
